# Supplementary material for: Molecular prediction of lytic vs lysogenic states for Microcystis phage: Metatranscriptomic evidence of lysogeny during large bloom events
Source: PLoS One. 2017 Sep 5;12(9):e0184146. doi: 10.1371/journal.pone.0184146 (PMC5584929; doi:10.1371/journal.pone.0184146)
Supplement: S1 Table — Name, date, time, and location of each of the samples taken from Lake Tai and used for metranscriptomic sequencing. Also recorded is the environmental data collected for each sample, including water temperature during sampling (WaterTem °C), electric conductivity (EC), concentration of total dissolved solids (TDS), salinity (Sal), pH, nephelometric turbidity unit (NTU), YSI chlorphyll (YSI-CHL), phycocyanin (PC), dissolved oxygen (DO), Secchi depth (SD), depth of the lake at the sampling site (WaterDep), total nitrogen concentration (TN), total dissolved nitrogen concentration (TDN), ammonium concentration (NH4), total phosphorous concentration (TP), total dissolved phosphorous (TDP), phosphate concentration (PO4), and chlorophyll A concentration (CHLa). (XLSX) [file pone.0184146.s001.xlsx]

## Sheet: data
	Date	Time	Latitude	Longitude	WaterTem(ºC)	EC(μS/cm)	TDS(g/L)	Sal(‰)	pH	NTU	YSI-CHL(μg/L)	PC (cells/mL)	DO(%)	DO(mg/L)	SD(cm)	WaterDep(m)	TN (mg/L)	TDN (mg/L)	NH4 (mg/L)	TP (mg/L)	TDP (mg/L)	PO4 (mg/L)	CHLa (μg/L)
T06_1	2014-06-07	09:12:00	120.191	31.5132	24.8	670	0.437	0.33	8.19	13.3	15.2	2831	113.9	9.43	40	2	2.973	2.501	0.07699	0.09241	0.02807	0.005138	40.176
T06_2	2014-06-07	17:26:00	120.221	31.4175	27.87	712	0.439	0.33	8.77	26.4	45.1	11107	128.7	10.08	15	1.2	17.2275	1.8277	0.07595	1.176	0.02893	0.006262	959.76
T06_3	2014-06-07	16:47:00	120.229	31.3944	26.87	689	0.433	0.32	9.08	10	22.4	5050	145	11.56	40	1.8	9.38725	1.9904	0.07084	0.5145	0.02662	0.004603	370.289
T06_4	2014-06-07	08:34:00	120.188	31.4361	23.72	637	0.424	0.32	8.35	19.5	6.7	7456	106.7	9.01	45	2.4	3.5454	2.0882	0.06772	0.1355	0.02742	0.00949	54.0144
T06_5	2014-06-07	09:49:00	120.116	31.4472	25.31	632	0.408	0.3	7.94	18.1	11.1	1374	54.4	4.46	30	2.8	10.7713	3.8934	0.8271	0.72775	0.0927	0.06937	368.28
T06_7	2014-06-07	12:11:00	120.18	31.3383	25.32	608	0.392	0.29	8.31	21.8	4.8	2125	113.5	9.31	30	2.6	2.3789	1.7879	0.07586	0.07715	0.01016	0.01198	27.342
T06_9	2014-06-07	11:07:00	119.945	31.3145	26.45	699	0.442	0.33	8.18	23.2	17	2516	90.4	7.26	20	1.5	4.0214	3.181	0.9275	0.2145	0.0927	0.06094	48.2112
T07_1	2014-07-03	13:17:00	120.191	31.5132	26.03	620	0.359	0.29	8.75	20.8	5	2482	106.7	8.64	30	2.4	1.7807	1.3999	0.08448	0.06017	0.02	0.005592	18.7488
T07_2	2014-07-03	12:31:00	120.221	31.4175	27.26	665	0.415	0.31	8.9	143.8	17.4	62212	98.3	7.79	0	1.5	4.2105	1.1657	0.1193	0.2333	0.01665	0.002751	119.328
T07_3	2014-07-03	17:53:00	120.229	31.3944	27.96	691	0.425	0.32	9.73	24.6	7.6	10098	145	11.34	30	2.1	1.9438	1.0399	0.05467	0.09402	0.01925	0.01256	46.872
T07_4	2014-07-03	08:42:00	120.188	31.4361	24.64	647	0.423	0.32	9.03	39.4	5.9	9534	99.9	8.29	30	2.7	4.94275	1.0556	0.1383	0.229225	0.01827	0.004176	319.92
T07_5	2014-07-03	13:46:00	120.116	31.4472	25.24	590	0.382	0.28	8.99	25.3	13	2304	76	6.24	30	3.2	3.2955	2.7805	0.3375	0.1216	0.03639	0.02131	38.13
T07_6	2014-07-03	14:38:00	120.028	31.45	26.69	558	0.351	0.26	9.01	21	15.9	7035	136	10.91	40	2	4.8553	4.0715	1.3125	0.1744	0.07449	0.05445	40.6224
T07_8	2014-07-03	14:54:00	120.032	31.3976	27.85	570	0.352	0.26	9.11	18.5	4	6043	113.9	8.93	60	2.5	5.2393	4.6168	1.304	0.1739	0.07786	0.05817	42.408
T07_9	2014-07-03	15:22:00	119.945	31.3145	26.14	602	0.383	0.28	8.93	33.4	9	1425	47.5	3.84	30	1.8	4.6561	4.2049	1.6716	0.2273	0.1283	0.1006	15.252
T08_1	2014-08-14	08:00:00	120.191	31.5132	26.7	543	0.342	0.25	9.57	57.9	12	22185	82.6	6.6	35	2.5	1.3819	0.714	0.09428	0.1622	0.08021	0.04986	74.5767
T08_2	2014-08-14	06:50:00	120.221	31.4175	26.47	557	0.352	0.26	8.98	51.5	8	18561	29.1	2.33	40	1.5	2.3952	1.3528	0.6521	0.2032	0.037	0.01944	71.6137
T08_4	2014-08-14	07:30:00	120.188	31.4361	26.7	557	0.351	0.26	9.38	37.7	10.8	21232	92.3	7.38	50	2.9	1.5468	0.5296	0.06308	0.1521	0.03696	0.0149	89.2242
T08_5	2014-08-14	08:30:00	120.116	31.4472	26.65	552	0.348	0.26	9.38	71.3	18.6	36136	58	4.64	25	3.1	21.5205	1.2884	0.2833	2.132	0.06059	0.0355	3257.6
T08_8	2014-08-14	09:30:00	120.032	31.3976	26.61	467	0.294	0.22	9.32	41.3	12.7	21316	84.7	6.79	40	2.7	2.7158	1.63	0.6058	0.3238	0.1879	0.162	100.719
T08_9	2014-08-14	10:00:00	119.945	31.3145	26.68	517	0.326	0.24	9.2	45	12	2159	36.9	2.95	32	2.2	3.7329	2.9709	1.1552	0.3428	0.138	0.1118	21.1147
T09_1	2014-09-09	14:15:00	120.191	31.5132	27.37	542	0.337	0.25	10.03	28.2	21.6	10618	126.2	9.98	40	2.6	1.3274	0.5202	0.07014	0.1704	0.07458	0.0596	57.1392
T09_3	2014-09-09	18:14:00	120.229	31.3944	27.6	524	0.324	0.24	9.96	31.4	10.6	8714	121.6	9.57	30	2.2	4.5225	0.581	0.1088	0.4505	0.06666	0.05275	249.593
T09_4	2014-09-09	13:52:00	120.188	31.4361	27.41	532	0.331	0.24	9.6	33.2	12.5	9345	117.9	9.32	40	3	1.3868	0.5342	0.08692	0.204	0.06855	0.05765	50.8896
T09_5	2014-09-09	14:43:00	120.127	31.4461	28.25	515	0.315	0.23	9.76	881.9	82.6	239256	67.7	5.27	0	2.7	48.1735	1.3059	0.3629	11.686	0.0343	0.05883	16182
T09_6	2014-09-09	15:12:00	120.028	31.45	27.38	470	0.292	0.21	9.88	27.3	15.3	32381	139.5	11.03	20	2.2	17.788	1.2174	0.4232	1.70825	0.04874	0.02924	3414.96
T09_7	2014-09-09	16:57:00	120.18	31.3383	27.12	482	0.301	0.22	9.94	25	12.6	15009	159	12.63	30	3.1	39.328	0.673	0.1618	4.2445	0.04517	0.02731	1204.72
T09_8	2014-09-09	15:33:00	120.032	31.3976	27.55	486	0.301	0.22	9.98	57.6	17.7	29456	151.5	11.94	20	2.7	7.011	1.1654	0.1229	0.62525	0.08003	0.05776	307.123
T10_1	2014-10-08	08:15:00	120.191	31.5132	21.29	492	0.344	0.26	9.38	34.2	34.2	4989	68.6	6.07	30	2.4	1.3654	0.7663	0.09688	0.1408	0.06356	0.05367	32.587
T10_2	2014-10-08	13:30:00	120.221	31.4175	21.91	473	0.327	0.24	10.05	48.5	15.3	4267	32.1	2.81	25	1.5	12.6625	0.6351	0.1233	1.19875	0.05569	0.0443	1037.88
T10_3	2014-10-08	13:15:00	120.229	31.3944	22.71	469	0.319	0.24	9.94	79.1	23.2	43149	76.8	6.6	20	2.3	20.8605	0.5778	0.0863	1.9245	0.03186	0.02103	1622.11
T10_4	2014-10-08	07:45:00	120.188	31.4361	20.69	475	0.337	0.25	9.52	43.1	13	8814	103.2	9.25	30	2.8	1.2419	0.6559	0.1401	0.1368	0.05522	0.04409	29.686
T10_6	2014-10-08	09:30:00	120.028	31.45	21.47	512	0.357	0.27	9.17	23.1	22.9	3006	97.6	8.61	40	2	2.9154	2.5645	0.55	0.1817	0.09806	0.08226	37.4976
T10_7	2014-10-08	11:45:00	120.18	31.3383	22.2	467	0.321	0.24	9.77	47	20.5	13945	32.8	2.85	25	3.1	20.3388	0.622	0.1307	1.905	0.03669	0.02635	1507.58
T10_9	2014-10-08	10:30:00	119.945	31.3145	21.7	479	0.322	0.25	9.21	85.9	31.3	15407	21.9	1.93	10	2	3.8742	2.0956	0.3822	0.3737	0.07288	0.05765	97.5384
