# Supplementary material for: Molecular prediction of lytic vs lysogenic states for Microcystis phage: Metatranscriptomic evidence of lysogeny during large bloom events
Source: PLoS One. 2017 Sep 5;12(9):e0184146. doi: 10.1371/journal.pone.0184146 (PMC5584929; doi:10.1371/journal.pone.0184146)
Supplement: S2 Table — Statistics from mapping metatranscriptomic reads to reference genomes from each of the Lake Tai samples. Cells show the total number of reads mapped to each of the given genomes during competitive read mapping with a 0.9 similarity cutoff and a 0.9 length fraction cutoff. (XLSX) [file pone.0184146.s002.xlsx]

## Sheet: Sheet1
Organism	Microcystis aeruginosa NIES-843	Microcystis aeruginosa NIES-2549	Microcystis aeruginosa NIES-2481	Microcystis panniformis FACHB-1757	Cyanothece sp. PCC7424	Microcystis Phage Ma-LMM01	Microcystis phage MaMV-DC	Synechococcus elongatus PCC6301
Accession Number	AP009552	CP011304	CP012375	CP011339	CP001287	AB231700	KF356199	AP008231
T06_1 Reads Mapped	2473749	1509966	1227663	2304363	37536	9660	11392	21183
T06_2 Reads Mapped	6838254	2350396	2407783	5756943	3043	19598	23946	1576
T06_3 Reads Mapped	6270643	2758914	2564920	5397864	3137	11938	14618	1251
T06_4 Reads Mapped	5501927	3028906	2569714	4839264	4755	32807	41931	4395
T06_5 Reads Mapped	6830252	3606800	3399024	7152728	2022	24223	30434	1101
T06_7 Reads Mapped	3317484	1908777	1608661	2949165	5585	5361	6759	979
T06_9 Reads Mapped	4178215	2405015	2050113	3823548	5202	21325	27033	3449
T07_1 Reads Mapped	2138281	1102837	938708	1774927	9008	3303	3510	10539
T07_2 Reads Mapped	5707816	2768949	1776582	5311607	1001	7305	8526	973
T07_3 Reads Mapped	4349279	1691464	1582329	3563322	2788	7434	8523	1711
T07_4 Reads Mapped	5635475	2780756	2481940	5481052	4052	4956	5704	2256
T07_5 Reads Mapped	5900773	3033124	2791331	5299654	1166	20886	24705	1070
T07_6 Reads Mapped	4995064	2396600	2091117	4201333	9762	14531	17239	6277
T07_8 Reads Mapped	6779750	2949575	2673246	6333455	3472	16875	19140	2201
T07_9 Reads Mapped	40590	31045	32837	55249	50741	49	34	60581
T08_1 Reads Mapped	5105630	2633705	3210020	5269680	6720	7276	6911	5947
T08_2 Reads Mapped	5150118	2394107	2969943	5942550	4190	4151	2591	3519
T08_4 Reads Mapped	3938926	1783820	2427106	3944607	6654	7162	7317	7191
T08_5 Reads Mapped	4741519	2174513	2646983	5801168	2490	3784	2424	2380
T08_8 Reads Mapped	4797307	1902221	2283664	4892917	2718	2699	1593	2694
T08_9 Reads Mapped	99338	76684	76165	99170	36441	68	42	30176
T09_1 Reads Mapped	1958698	950902	975932	1975702	71688	8140	9436	21297
T09_3 Reads Mapped	3628908	1662078	1813394	3352006	12997	2607	2653	6990
T09_4 Reads Mapped	3830668	2483296	2237795	3756592	24964	6512	7015	14943
T09_5 Reads Mapped	5866740	2354633	2914317	6822543	1933	7594	5634	1648
T09_6 Reads Mapped	5239495	2109641	2384288	6530059	3357	7539	4709	2704
T09_7 Reads Mapped	5194491	2722388	2597321	5562852	4549	3436	2255	1325
T09_8 Reads Mapped	6099883	2112075	2207356	5914912	2584	5601	4210	1752
T10_1 Reads Mapped	4781943	1230389	1201007	2542002	16099	3544	2866	20623
T10_2 Reads Mapped	7156145	2344360	2239095	4880539	4181	10471	8621	2500
T10_3 Reads Mapped	5109756	2561678	2413870	5769641	4453	6644	6558	1516
T10_4 Reads Mapped	5277495	1831066	1903650	4341048	6420	7541	5581	5104
T10_6 Reads Mapped	3487391	1393729	1435160	3427383	18629	3980	2356	21352
T10_7 Reads Mapped	9440537	4806299	4334415	8935964	22798	57073	66796	29297
T10_9 Reads Mapped	2352506	1092228	1020823	2163627	11213	11454	13012	15502
