# Supplementary material for: Molecular prediction of lytic vs lysogenic states for Microcystis phage: Metatranscriptomic evidence of lysogeny during large bloom events
Source: PLoS One. 2017 Sep 5;12(9):e0184146. doi: 10.1371/journal.pone.0184146 (PMC5584929; doi:10.1371/journal.pone.0184146)
Supplement: S3 Table — Reference sequences used in Fig 5 and their accession numbers. (XLSX) [file pone.0184146.s003.xlsx]

## Sheet: Sheet1
Organism	Accession Number
Microcystis aeruginosa NIES-90	AB543092
Microcystis aeruginosa NIES-90	AB543095
Nodularia spumigena CCY9414	CP007203
Trichodesmium erythraeum IMS101	CP000393
Moraxella bovoculi strain 33362	CP011379
Helicobacter pylori jhp1409	AF189015
Cyanothece sp. PCC 7822	CP002198
Dactylococcopsis salina PCC 8305	CP003944
Halothece sp. PCC 7418	CP003945
Arthrospira platensis YZ	CP013008
Rivularia sp. PCC 7116	CP003549
Cyanothece sp. PCC 7424	CP001291
Microcystis aeruginosa NIES-2481	CP012375
Microcystis aeruginosa NIES-2549	CP011304
Gloeocapsa sp. PCC 7428	CP003646
Chamaesiphon minutus PCC 6605	CP003600
Stanieria cyanosphaera PCC 7437 plasmid pSTA7437.01	CP003654
Microcystis aeruginosa NIES-112	AB543093
Microcystis aeruginosa NIES-604	AB543094
Microcystis panniformis FACHB-1757	CP011339
Microcystis aeruginosa RM6	AB543096
Microcystis Phage Ma-LMM01	AB231700
Microcystis Phage MaMV-DC	KF356199
