# Supplementary material for: Molecular prediction of lytic vs lysogenic states for Microcystis phage: Metatranscriptomic evidence of lysogeny during large bloom events
Source: PLoS One. 2017 Sep 5;12(9):e0184146. doi: 10.1371/journal.pone.0184146 (PMC5584929; doi:10.1371/journal.pone.0184146)
Supplement: S4 Table — Branches collapsed in Fig 3. Each of the collapsed branches is identified by the letter from Fig 3, and beneath are listed the genes whose expression patterns were statistically indistinguishable by hierarchical clustering. (XLSX) [file pone.0184146.s004.xlsx]

## Sheet: Sheet1
Collapsed Branch	A	B	C	D	E	F	G	H	I	J	K	L	M	N	O	P	Q	R	S	T	U	V	W	X	Y	Z	AA	BB	CC	DD
Gene Code	gp031	gp146	gp138	gp027	gp154	gp047	gp152	gp061	gp007	gp040	gp059	gp016	gp023	nblA	gp159	gp060	gp017	gp073	nrdB	gp091	gp137	gp078	gp065	gp010	gp012	gp035	gp076	gp125	gp101	gp100
	gp032	gp147	gp151	gp043	gp066	gp158	gp052	gp054	gp022	gp044	gp075	gp029	gp024	gp063	gp026	gp020	gp183	gp116	recA	gp092	gp141	gp129	gp069	gp099	gp079	gp133	gp097	gp126	gp094	gp103
		gp15			gp150		gp058	gp055		gp179					gp034	gp045	gp019		gp088	gp086				gp064			gp096		gp113	gp106
					gp068					gp163					gp172	rIIA	gp039			gp087				gp098			gp128		gp114	gp089
					gp155					gp041					gp175	gp025	gp165			gp085				gp080			gp053		gp120	gp108
										gp030					gp184	gp072	gp051			gp081				gp095			gp036		gp093	gp102
										gp164					gp013	gp009	gp168			gp083							gp134		gp112	gp118
										gp162					gp028	gp084	gp169										gp074			gp0109
										gp161					gp131		gp166										gp130			gp115
										gp122					gp174		gp167													gp111
										gp124					gp177															gp117
										gp123					gp004															gp105
										gp160					gp021															gp107
															gp003															gp119
															gp173
															gp014
															gp181
															nrdA
															gp170
															gp176
															gp180
															gp178
